# Supplementary material for: High‐throughput serum proteomics for the identification of protein biomarkers of mortality in older men
Source: Aging Cell. 2018 Feb 5;17(2):e12717. doi: 10.1111/acel.12717 (PMC5847880; doi:10.1111/acel.12717)
Supplement: Supplementary file 1 [file ACEL-17-e12717-s001.xlsx]

## Sheet: Supp Tbl 1. GO Bio Process
Supplemental Table 1. GO biological processes
Category	Term	Count	%	PValue	Genes	List Total	Pop Hits	Pop Total	Fold Enrichment	Bonferroni	FDR
GOTERM_BP_DIRECT	GO:0010951~negative regulation of endopeptidase activity	8	26.6667	1.61991e-06	AMBP_HUMAN, CO5_HUMAN, A2MG_HUMAN, ANGT_HUMAN, AACT_HUMAN, CO6A3_HUMAN, VTNC_HUMAN, KNG1_HUMAN	29	53	2352	12.242	0.000662326	0.00226676
GOTERM_BP_DIRECT	GO:0030449~regulation of complement activation	6	20	2.93641e-06	CO5_HUMAN, CFAH_HUMAN, CO9_HUMAN, CFAB_HUMAN, CO2_HUMAN, VTNC_HUMAN	29	21	2352	23.1724	0.00120027	0.00410891
GOTERM_BP_DIRECT	GO:0006957~complement activation, alternative pathway	4	13.3333	0.000234098	CO5_HUMAN, CFAH_HUMAN, CO9_HUMAN, CFAB_HUMAN	29	11	2352	29.4922	0.0913153	0.32708
GOTERM_BP_DIRECT	GO:0007597~blood coagulation, intrinsic pathway	4	13.3333	0.000625215	A2MG_HUMAN, VWF_HUMAN, THRB_HUMAN, KNG1_HUMAN	29	15	2352	21.6276	0.225698	0.871332
GOTERM_BP_DIRECT	GO:0006956~complement activation	5	16.6667	0.00157365	CO5_HUMAN, C1QC_HUMAN, CFAH_HUMAN, CFAB_HUMAN, CO2_HUMAN	29	44	2352	9.2163	0.47488	2.17966
GOTERM_BP_DIRECT	GO:0006958~complement activation, classical pathway	5	16.6667	0.00201734	CO5_HUMAN, C1QC_HUMAN, CO9_HUMAN, IGHM_HUMAN, CO2_HUMAN	29	47	2352	8.62803	0.562171	2.78621
GOTERM_BP_DIRECT	GO:0002576~platelet degranulation	5	16.6667	0.00557872	A2MG_HUMAN, VWF_HUMAN, AACT_HUMAN, VINC_HUMAN, KNG1_HUMAN	29	62	2352	6.5406	0.89854	7.52972
GOTERM_BP_DIRECT	GO:0006954~inflammatory response	5	16.6667	0.00775322	CO5_HUMAN, CRP_HUMAN, AACT_HUMAN, KIT_HUMAN, KNG1_HUMAN	29	68	2352	5.96349	0.958556	10.3194
GOTERM_BP_DIRECT	GO:0006953~acute-phase response	3	10	0.0147973	CRP_HUMAN, AACT_HUMAN, THRB_HUMAN	29	16	2352	15.2069	0.997751	18.8288
GOTERM_BP_DIRECT	GO:0014068~positive regulation of phosphatidylinositol 3-kinase signaling	3	10	0.0206274	ANGT_HUMAN, THRB_HUMAN, KIT_HUMAN	29	19	2352	12.8058	0.999802	25.2979
GOTERM_BP_DIRECT	GO:0045777~positive regulation of blood pressure	2	6.66667	0.0236728	ADIPO_HUMAN, ANGT_HUMAN	29	2	2352	81.1034	0.999944	28.4835
GOTERM_BP_DIRECT	GO:0050731~positive regulation of peptidyl-tyrosine phosphorylation	3	10	0.0320978	ADIPO_HUMAN, ANGT_HUMAN, VTNC_HUMAN	29	24	2352	10.1379	0.999998	36.6514
GOTERM_BP_DIRECT	GO:0007155~cell adhesion	6	20	0.0341184	AMBP_HUMAN, VWF_HUMAN, CO6A3_HUMAN, VTNC_HUMAN, VINC_HUMAN, CADH5_HUMAN	29	156	2352	3.11936	0.999999	38.4771
GOTERM_BP_DIRECT	GO:0042311~vasodilation	2	6.66667	0.0353056	ANGT_HUMAN, KNG1_HUMAN	29	3	2352	54.069	1	39.5269
GOTERM_BP_DIRECT	GO:0042511~positive regulation of tyrosine phosphorylation of Stat1 protein	2	6.66667	0.0353056	HEMO_HUMAN, KIT_HUMAN	29	3	2352	54.069	1	39.5269
GOTERM_BP_DIRECT	GO:0048863~stem cell differentiation	2	6.66667	0.0353056	A2MG_HUMAN, KIT_HUMAN	29	3	2352	54.069	1	39.5269
GOTERM_BP_DIRECT	GO:0045650~negative regulation of macrophage differentiation	2	6.66667	0.0468048	ADIPO_HUMAN, C1QC_HUMAN	29	4	2352	40.5517	1	48.8686
GOTERM_BP_DIRECT	GO:0010873~positive regulation of cholesterol esterification	2	6.66667	0.0468048	ANGT_HUMAN, APOA4_HUMAN	29	4	2352	40.5517	1	48.8686
GOTERM_BP_DIRECT	GO:0045861~negative regulation of proteolysis	2	6.66667	0.0468048	THRB_HUMAN, KNG1_HUMAN	29	4	2352	40.5517	1	48.8686
GOTERM_BP_DIRECT	GO:0044267~cellular protein metabolic process	3	10	0.0513896	TTHY_HUMAN, THRB_HUMAN, APOA4_HUMAN	29	31	2352	7.84872	1	52.2046
GOTERM_BP_DIRECT	GO:0032270~positive regulation of cellular protein metabolic process	2	6.66667	0.0581717	ADIPO_HUMAN, ANGT_HUMAN	29	5	2352	32.4414	1	56.7704
GOTERM_BP_DIRECT	GO:0030853~negative regulation of granulocyte differentiation	2	6.66667	0.0581717	ADIPO_HUMAN, C1QC_HUMAN	29	5	2352	32.4414	1	56.7704
GOTERM_BP_DIRECT	GO:0010745~negative regulation of macrophage derived foam cell differentiation	2	6.66667	0.0581717	ADIPO_HUMAN, CRP_HUMAN	29	5	2352	32.4414	1	56.7704
GOTERM_BP_DIRECT	GO:0030198~extracellular matrix organization	4	13.3333	0.0634243	TTHY_HUMAN, VWF_HUMAN, CO6A3_HUMAN, VTNC_HUMAN	29	78	2352	4.15915	1	60.0246
GOTERM_BP_DIRECT	GO:0050873~brown fat cell differentiation	2	6.66667	0.0694078	ADIPO_HUMAN, A2GL_HUMAN	29	6	2352	27.0345	1	63.4537
GOTERM_BP_DIRECT	GO:2000379~positive regulation of reactive oxygen species metabolic process	2	6.66667	0.0694078	ANGT_HUMAN, THRB_HUMAN	29	6	2352	27.0345	1	63.4537
GOTERM_BP_DIRECT	GO:0007166~cell surface receptor signaling pathway	3	10	0.0738485	CO5_HUMAN, ANGT_HUMAN, THRB_HUMAN	29	38	2352	6.4029	1	65.8198
GOTERM_BP_DIRECT	GO:0032930~positive regulation of superoxide anion generation	2	6.66667	0.0805146	CRP_HUMAN, ANGT_HUMAN	29	7	2352	23.1724	1	69.1059
GOTERM_BP_DIRECT	GO:0017187~peptidyl-glutamic acid carboxylation	2	6.66667	0.0805146	FA7_HUMAN, THRB_HUMAN	29	7	2352	23.1724	1	69.1059
GOTERM_BP_DIRECT	GO:0006879~cellular iron ion homeostasis	2	6.66667	0.0914935	HEMO_HUMAN, CERU_HUMAN	29	8	2352	20.2759	1	73.8859
GOTERM_BP_DIRECT	GO:0030032~lamellipodium assembly	2	6.66667	0.0914935	VINC_HUMAN, KIT_HUMAN	29	8	2352	20.2759	1	73.8859
GOTERM_BP_DIRECT	GO:0030194~positive regulation of blood coagulation	2	6.66667	0.0914935	FA7_HUMAN, THRB_HUMAN	29	8	2352	20.2759	1	73.8859
GOTERM_BP_DIRECT	GO:0006465~signal peptide processing	2	6.66667	0.0914935	FA7_HUMAN, THRB_HUMAN	29	8	2352	20.2759	1	73.8859

## Sheet: Supp Tbl 2. GO Cell Component
Supplemental Table 2. GO cellular components
Category	Term	Count	%	PValue	Genes	List Total	Pop Hits	Pop Total	Fold Enrichment	Bonferroni	FDR
GOTERM_CC_DIRECT	GO:0072562~blood microparticle	15	50	2.0357e-13	AMBP_HUMAN, A2MG_HUMAN, C1QC_HUMAN, ANGT_HUMAN, IGHM_HUMAN, CFAB_HUMAN, HEMO_HUMAN, CERU_HUMAN, KNG1_HUMAN, CFAH_HUMAN, CO9_HUMAN, AACT_HUMAN, VTNC_HUMAN, THRB_HUMAN, APOA4_HUMAN	30	93	2475	13.3065	1.34386e-11	2.08189e-10
GOTERM_CC_DIRECT	GO:0005576~extracellular region	24	80	3.93342e-13	AMBP_HUMAN, ADIPO_HUMAN, CO5_HUMAN, A2MG_HUMAN, A2GL_HUMAN, TTHY_HUMAN, C1QC_HUMAN, FA7_HUMAN, ANGT_HUMAN, CFAB_HUMAN, CO2_HUMAN, CO6A3_HUMAN, HEMO_HUMAN, CERU_HUMAN, KNG1_HUMAN, VWF_HUMAN, CRP_HUMAN, CFAH_HUMAN, CO9_HUMAN, AACT_HUMAN, THRB_HUMAN, VTNC_HUMAN, VINC_HUMAN, APOA4_HUMAN	30	433	2475	4.57275	2.59612e-11	4.02178e-10
GOTERM_CC_DIRECT	GO:0005615~extracellular space	23	76.6667	1.26809e-11	AMBP_HUMAN, ADIPO_HUMAN, CO5_HUMAN, A2GL_HUMAN, TTHY_HUMAN, C1QC_HUMAN, FA7_HUMAN, ANGT_HUMAN, IGHM_HUMAN, CFAB_HUMAN, CO2_HUMAN, CO6A3_HUMAN, CBPN_HUMAN, HEMO_HUMAN, CERU_HUMAN, KNG1_HUMAN, CRP_HUMAN, CFAH_HUMAN, AACT_HUMAN, THRB_HUMAN, VTNC_HUMAN, KIT_HUMAN, APOA4_HUMAN	30	447	2475	4.24497	8.36937e-10	1.29654e-08
GOTERM_CC_DIRECT	GO:0070062~extracellular exosome	26	86.6667	3.75594e-09	AMBP_HUMAN, A2GL_HUMAN, A2MG_HUMAN, LRC57_HUMAN, ANGT_HUMAN, IGHM_HUMAN, CO2_HUMAN, CFAB_HUMAN, HEMO_HUMAN, KNG1_HUMAN, CRP_HUMAN, CFAH_HUMAN, CO9_HUMAN, AACT_HUMAN, VINC_HUMAN, VTNC_HUMAN, DJC14_HUMAN, ADIPO_HUMAN, CO5_HUMAN, C1QC_HUMAN, TTHY_HUMAN, CO6A3_HUMAN, CERU_HUMAN, VWF_HUMAN, THRB_HUMAN, APOA4_HUMAN	30	816	2475	2.62868	2.47892e-07	3.84022e-06
GOTERM_CC_DIRECT	GO:0031093~platelet alpha granule lumen	4	13.3333	0.00796756	A2MG_HUMAN, VWF_HUMAN, AACT_HUMAN, KNG1_HUMAN	30	36	2475	9.16667	0.410196	7.85343
GOTERM_CC_DIRECT	GO:0005788~endoplasmic reticulum lumen	4	13.3333	0.0330195	FA7_HUMAN, CO6A3_HUMAN, THRB_HUMAN, APOA4_HUMAN	30	61	2475	5.40984	0.890964	29.0577
GOTERM_CC_DIRECT	GO:0005796~Golgi lumen	3	10	0.0415184	FA7_HUMAN, THRB_HUMAN, VTNC_HUMAN	30	28	2475	8.83929	0.939112	35.1806
GOTERM_CC_DIRECT	GO:0005581~collagen trimer	3	10	0.068585	ADIPO_HUMAN, C1QC_HUMAN, CO6A3_HUMAN	30	37	2475	6.68919	0.990807	51.6375
GOTERM_CC_DIRECT	GO:0005579~membrane attack complex	2	6.66667	0.0792855	CO5_HUMAN, CO9_HUMAN	30	7	2475	23.5714	0.995712	57.0266
GOTERM_CC_DIRECT	GO:0009986~cell surface	5	16.6667	0.0858975	AMBP_HUMAN, ADIPO_HUMAN, IGHM_HUMAN, APOA4_HUMAN, CADH5_HUMAN	30	145	2475	2.84483	0.997335	60.0795
GOTERM_CC_DIRECT	GO:0005911~cell-cell junction	3	10	0.0999725	VINC_HUMAN, KIT_HUMAN, CADH5_HUMAN	30	46	2475	5.38043	0.999043	65.9362

## Sheet: Supp Tbl 3. GO Molec Function
Supplemental Table 3. GO molecular functions
Category	Term	Count	%	PValue	Genes	List Total	Pop Hits	Pop Total	Fold Enrichment	Bonferroni	FDR
GOTERM_MF_DIRECT	GO:0005102~receptor binding	7	23.3333	0.000105441	ADIPO_HUMAN, CO5_HUMAN, A2MG_HUMAN, FA7_HUMAN, THRB_HUMAN, CADH5_HUMAN, KNG1_HUMAN	27	73	2339	8.30695	0.0096542	0.115133
GOTERM_MF_DIRECT	GO:0004867~serine-type endopeptidase inhibitor activity	5	16.6667	0.00131286	AMBP_HUMAN, A2MG_HUMAN, ANGT_HUMAN, AACT_HUMAN, CO6A3_HUMAN	27	45	2339	9.62551	0.113844	1.42497
GOTERM_MF_DIRECT	GO:0005179~hormone activity	3	10	0.00614622	ADIPO_HUMAN, TTHY_HUMAN, ANGT_HUMAN	27	11	2339	23.6263	0.432887	6.51354
GOTERM_MF_DIRECT	GO:0004252~serine-type endopeptidase activity	5	16.6667	0.0213098	C1QC_HUMAN, FA7_HUMAN, CFAB_HUMAN, CO2_HUMAN, THRB_HUMAN	27	98	2339	4.41988	0.862164	20.9684
GOTERM_MF_DIRECT	GO:0002020~protease binding	3	10	0.0401419	A2MG_HUMAN, VWF_HUMAN, KIT_HUMAN	27	29	2339	8.96169	0.97693	36.0832
GOTERM_MF_DIRECT	GO:0005515~protein binding	20	66.6667	0.0580792	AMBP_HUMAN, ADIPO_HUMAN, CO5_HUMAN, A2MG_HUMAN, TTHY_HUMAN, FA7_HUMAN, ANGT_HUMAN, IGHM_HUMAN, HEMO_HUMAN, KNG1_HUMAN, VWF_HUMAN, CRP_HUMAN, CFAH_HUMAN, AACT_HUMAN, THRB_HUMAN, VINC_HUMAN, VTNC_HUMAN, KIT_HUMAN, APOA4_HUMAN, CADH5_HUMAN	27	1313	2339	1.31957	0.995933	47.9871
GOTERM_MF_DIRECT	GO:0042803~protein homodimerization activity	5	16.6667	0.0617072	AMBP_HUMAN, ADIPO_HUMAN, VWF_HUMAN, APOA4_HUMAN, KIT_HUMAN	27	137	2339	3.16167	0.997148	50.1343
GOTERM_MF_DIRECT	GO:0031210~phosphatidylcholine binding	2	6.66667	0.0753573	IGHM_HUMAN, APOA4_HUMAN	27	7	2339	24.7513	0.999259	57.5115

## Sheet: Supp Tbl 4. 5-year Concrdnt Pep
Supplemental Table 4. Relative contribution of 5-year concordant peptides to prediction models for 5-year all-cause mortality
Protein	Peptide	Peptides-only models	Peptides+Schonberg models
CO9	TEHYEEQIEAFK	0.58	0.546
A2MG	TVLNYLPK	0.37	0.465
CO9	KYAFELK	0.489	0.462
THRB	ENLDRDIALMK	0.666	0.456
CRP	GYSIFSYATK	0.286	0.435
CADH5	YLLKGEYVGK	0.338	0.428
CRP	ESDTSYVSLK	0.367	0.412
CFAH	HGGLYHENMR	0.42	0.376
CBPN	SIPQVSPVR	0.3	0.368
CO9	DRDGNTLTYYR	0.323	0.36
CRP	RQDNEILIFWSK	0.271	0.325
THRB	IVEGSDAEIGMSPWQVMLFR	0.283	0.315
APOA4	DLRDKVNSFFSTFK	0.136	0.052
CO5	RKEFPYRIPLDLVPK	0.116	0
KNG1	TVGSDTFYSFKYEIK	0.039	0
AACT	EQLSLLDRFTEDAKR	0.016	0
HEMO	SHKWDRELISER	0	0

## Sheet: Supp Tbl 5. Coherence of Peps
Supplemental Table 5. Coherence of peptide information
Protein	# peptides	Peptide direction coherence*	Peptides validated
A2GL	23	0.917467
A2MG	18	0.879909	1/1
AACT	60	0.870377	1/1
ADIPO	2	0.77876
AMBP	20	0.928607
ANGT	24	0.540698
APOA4	83	0.761478	1/1
C1QC	7	0.587423	0/1
CADH5	1		1/1
CBPN	13	0.652299	1/1
CERU	120	0.792122
CFAB	62	0.822416
CFAH	35	0.857066	1/1
CO2	33	0.809067
CO5	82	0.86233	1/1
CO6A3	3	0.866747
CO9	10	0.932812	3/3
CRP	5	0.924566	3/3
DJC14	1
FA7	4	0.712842
HEMO	81	0.584414	1/1
K0819	1
KIT	1
KNG1	42	0.500221	1/1
LRC57	1		0/1
MUCB	16	0.864873
THRB	42	0.763875	2/2
TTHY	21	0.842567	0/1
VINC	2	0.836893
VTNC	20	0.80469	0/1
VWF	42	0.91526
* For nonsingleton peptides; maximum coherence = 100%

## Sheet: Supp Tbl 6. List of all protein
Supplemental Table 6. List of 2,934 proteins detectable in the MrOS samples for enrichment analyses
1433B_HUMAN
1433E_HUMAN
1433F_HUMAN
1433G_HUMAN
1433S_HUMAN
1433T_HUMAN
1433Z_HUMAN
1A01_HUMAN
1A02_HUMAN
1A03_HUMAN
1A11_HUMAN
1A23_HUMAN
1A24_HUMAN
1A25_HUMAN
1A26_HUMAN
1A29_HUMAN
1A30_HUMAN
1A31_HUMAN
1A32_HUMAN
1A33_HUMAN
1A34_HUMAN
1A36_HUMAN
1A43_HUMAN
1A66_HUMAN
1A68_HUMAN
1A69_HUMAN
1A74_HUMAN
1A80_HUMAN
1B07_HUMAN
1B08_HUMAN
1B13_HUMAN
1B14_HUMAN
1B15_HUMAN
1B18_HUMAN
1B27_HUMAN
1B35_HUMAN
1B37_HUMAN
1B38_HUMAN
1B39_HUMAN
1B40_HUMAN
1B41_HUMAN
1B42_HUMAN
1B44_HUMAN
1B45_HUMAN
1B46_HUMAN
1B47_HUMAN
1B48_HUMAN
1B49_HUMAN
1B50_HUMAN
1B51_HUMAN
1B52_HUMAN
1B53_HUMAN
1B54_HUMAN
1B55_HUMAN
1B56_HUMAN
1B57_HUMAN
1B58_HUMAN
1B59_HUMAN
1B67_HUMAN
1B73_HUMAN
1B78_HUMAN
1B81_HUMAN
1B82_HUMAN
1C01_HUMAN
1C02_HUMAN
1C03_HUMAN
1C04_HUMAN
1C05_HUMAN
1C06_HUMAN
1C07_HUMAN
1C08_HUMAN
1C12_HUMAN
1C14_HUMAN
1C15_HUMAN
1C16_HUMAN
1C17_HUMAN
1C18_HUMAN
2ABB_HUMAN
3BP5_HUMAN
4F2_HUMAN
5NT1B_HUMAN
5NT3L_HUMAN
5NTC_HUMAN
6PGD_HUMAN
A1ATR_HUMAN
A1BG_HUMAN
A2AP_HUMAN
A2GL_HUMAN
A2ML1_HUMAN
A4_HUMAN
AACT_HUMAN
AATC_HUMAN
AB12B_HUMAN
ABCA1_HUMAN
ABCA8_HUMAN
ABCA9_HUMAN
ABCAA_HUMAN
ABCAD_HUMAN
ABCBB_HUMAN
ABCC8_HUMAN
ABCF1_HUMAN
ACACA_HUMAN
ACACB_HUMAN
ACAD9_HUMAN
ACBD6_HUMAN
ACCN2_HUMAN
ACCN4_HUMAN
ACCN5_HUMAN
ACD10_HUMAN
ACE_HUMAN
ACHA4_HUMAN
ACHB3_HUMAN
ACOC_HUMAN
ACON_HUMAN
ACRC_HUMAN
ACSF3_HUMAN
ACSM1_HUMAN
ACTA_HUMAN
ACTBL_HUMAN
ACTBM_HUMAN
ACTB_HUMAN
ACTC_HUMAN
ACTG_HUMAN
ACTH_HUMAN
ACTN1_HUMAN
ACTN2_HUMAN
ACTN4_HUMAN
ACTS_HUMAN
ACY1_HUMAN
ADA10_HUMAN
ADA22_HUMAN
ADA28_HUMAN
ADAL_HUMAN
ADA_HUMAN
ADCY1_HUMAN
ADEC1_HUMAN
ADH1A_HUMAN
ADH1B_HUMAN
ADIPO_HUMAN
ADSV_HUMAN
AFAD_HUMAN
AFAM_HUMAN
AFF1_HUMAN
AFF4_HUMAN
AG2_HUMAN
AGRIN_HUMAN
AHNK2_HUMAN
AHNK_HUMAN
AK1BA_HUMAN
AKA12_HUMAN
AKAP9_HUMAN
AKP13_HUMAN
AL1A1_HUMAN
AL2CL_HUMAN
ALAT1_HUMAN
ALAT2_HUMAN
ALDOA_HUMAN
ALDOB_HUMAN
ALDOC_HUMAN
ALK_HUMAN
ALO17_HUMAN
ALPK3_HUMAN
ALS_HUMAN
AMBP_HUMAN
AMD_HUMAN
AMNLS_HUMAN
AMOL1_HUMAN
AMPB_HUMAN
AMPE_HUMAN
AMPN_HUMAN
AMY1_HUMAN
AMY2B_HUMAN
AMYP_HUMAN
AMZ2_HUMAN
AN18A_HUMAN
AN18B_HUMAN
AN30A_HUMAN
AN30B_HUMAN
ANAG_HUMAN
ANGI_HUMAN
ANGL3_HUMAN
ANGP1_HUMAN
ANGT_HUMAN
ANK2_HUMAN
ANKH1_HUMAN
ANKL1_HUMAN
ANM5_HUMAN
ANPRA_HUMAN
ANR11_HUMAN
ANR12_HUMAN
ANR17_HUMAN
ANR26_HUMAN
ANR31_HUMAN
ANR44_HUMAN
ANT3_HUMAN
ANTR1_HUMAN
ANX11_HUMAN
ANXA1_HUMAN
ANXA7_HUMAN
AOC2_HUMAN
AOC3_HUMAN
AP1G2_HUMAN
AP2A1_HUMAN
AP2A2_HUMAN
AP3B1_HUMAN
AP3D1_HUMAN
APC10_HUMAN
APC5_HUMAN
APC_HUMAN
API5_HUMAN
APLP1_HUMAN
APLP2_HUMAN
APMAP_HUMAN
APOA4_HUMAN
APOA_HUMAN
APOC1_HUMAN
APOC2_HUMAN
APOC3_HUMAN
APOC4_HUMAN
APOD_HUMAN
APOE_HUMAN
APOF_HUMAN
APOH_HUMAN
APOL1_HUMAN
APOL3_HUMAN
APOL4_HUMAN
APOL5_HUMAN
APOM_HUMAN
APTX_HUMAN
AQ12A_HUMAN
AQ12B_HUMAN
ARAP2_HUMAN
ARC1B_HUMAN
ARFP1_HUMAN
ARHG3_HUMAN
ARHG8_HUMAN
ARHGI_HUMAN
ARMC9_HUMAN
ARRC_HUMAN
ARRD4_HUMAN
ARSA_HUMAN
ARSF_HUMAN
ASAP2_HUMAN
ASAP3_HUMAN
ASB15_HUMAN
ASB4_HUMAN
ASB7_HUMAN
ASB9_HUMAN
ASGR2_HUMAN
ASH1L_HUMAN
ASM3A_HUMAN
ASPC1_HUMAN
ASPG_HUMAN
ASPM_HUMAN
ASPP1_HUMAN
AT10A_HUMAN
AT10D_HUMAN
AT11B_HUMAN
AT2A2_HUMAN
AT7L3_HUMAN
AT8B3_HUMAN
ATBD4_HUMAN
ATD2B_HUMAN
ATF1_HUMAN
ATF6A_HUMAN
ATF6B_HUMAN
ATG4B_HUMAN
ATG7_HUMAN
ATL2_HUMAN
ATL4_HUMAN
ATL5_HUMAN
ATMIN_HUMAN
ATM_HUMAN
ATP4A_HUMAN
ATPA_HUMAN
ATRN_HUMAN
ATRX_HUMAN
ATS13_HUMAN
ATS17_HUMAN
ATS18_HUMAN
ATS4_HUMAN
ATS9_HUMAN
ATTY_HUMAN
AURKC_HUMAN
AUTS2_HUMAN
AVIL_HUMAN
AXA2L_HUMAN
AXN1_HUMAN
AZI1_HUMAN
B2MG_HUMAN
B3GN1_HUMAN
B3GN2_HUMAN
B3GN8_HUMAN
B4GN1_HUMAN
B4GN3_HUMAN
B4GT1_HUMAN
B4GT5_HUMAN
BA2L1_HUMAN
BAG5_HUMAN
BAI1_HUMAN
BAP31_HUMAN
BARX2_HUMAN
BASP1_HUMAN
BAZ1B_HUMAN
BBS4_HUMAN
BCAM_HUMAN
BCAS1_HUMAN
BCAT1_HUMAN
BCL9_HUMAN
BGH3_HUMAN
BIRC2_HUMAN
BLMH_HUMAN
BLVRB_HUMAN
BMAL2_HUMAN
BNC2_HUMAN
BORG4_HUMAN
BPA1_HUMAN
BPTF_HUMAN
BRM1L_HUMAN
BSN_HUMAN
BSPRY_HUMAN
BST1_HUMAN
BTAF1_HUMAN
BTBDA_HUMAN
BTD_HUMAN
C163A_HUMAN
C1QA_HUMAN
C1QB_HUMAN
C1QC_HUMAN
C1QR1_HUMAN
C1QT3_HUMAN
C1QT4_HUMAN
C1RL_HUMAN
C1R_HUMAN
C1S_HUMAN
C4BPA_HUMAN
C4BPB_HUMAN
CA056_HUMAN
CA063_HUMAN
CA114_HUMAN
CA122_HUMAN
CA144_HUMAN
CA156_HUMAN
CA173_HUMAN
CA2D1_HUMAN
CA2D2_HUMAN
CABL2_HUMAN
CABP1_HUMAN
CABP5_HUMAN
CABP7_HUMAN
CAC1C_HUMAN
CAC1D_HUMAN
CAC1G_HUMAN
CAC1H_HUMAN
CACO1_HUMAN
CAD13_HUMAN
CAD20_HUMAN
CAD22_HUMAN
CADH1_HUMAN
CADH2_HUMAN
CADH3_HUMAN
CADH5_HUMAN
CADH6_HUMAN
CADM1_HUMAN
CAH1_HUMAN
CAH2_HUMAN
CAH3_HUMAN
CALB2_HUMAN
CALR_HUMAN
CALU_HUMAN
CAMP1_HUMAN
CAMP3_HUMAN
CAMP_HUMAN
CAN15_HUMAN
CAN1_HUMAN
CAN3_HUMAN
CAND1_HUMAN
CAPZB_HUMAN
CARM1_HUMAN
CASC5_HUMAN
CATA_HUMAN
CATB_HUMAN
CATC_HUMAN
CATD_HUMAN
CATF_HUMAN
CATH_HUMAN
CATL1_HUMAN
CATR1_HUMAN
CATS_HUMAN
CATZ_HUMAN
CAYP2_HUMAN
CB016_HUMAN
CB029_HUMAN
CB053_HUMAN
CB054_HUMAN
CB077_HUMAN
CBG_HUMAN
CBLN4_HUMAN
CBPA1_HUMAN
CBPA3_HUMAN
CBPA6_HUMAN
CBPB2_HUMAN
CBPC1_HUMAN
CBPC2_HUMAN
CBPC3_HUMAN
CBPD_HUMAN
CBPN_HUMAN
CBPO_HUMAN
CBPZ_HUMAN
CC020_HUMAN
CC063_HUMAN
CC113_HUMAN
CC121_HUMAN
CC123_HUMAN
CC126_HUMAN
CC136_HUMAN
CC146_HUMAN
CC147_HUMAN
CC150_HUMAN
CC151_HUMAN
CCAR1_HUMAN
CCD11_HUMAN
CCD14_HUMAN
CCD15_HUMAN
CCD18_HUMAN
CCD19_HUMAN
CCD38_HUMAN
CCD40_HUMAN
CCD60_HUMAN
CCD61_HUMAN
CCD73_HUMAN
CCD80_HUMAN
CCL14_HUMAN
CCL15_HUMAN
CCL16_HUMAN
CCL26_HUMAN
CCL2_HUMAN
CCL7_HUMAN
CCL8_HUMAN
CCNI_HUMAN
CCNT2_HUMAN
CCPG1_HUMAN
CD109_HUMAN
CD14_HUMAN
CD166_HUMAN
CD1B_HUMAN
CD248_HUMAN
CD34_HUMAN
CD37L_HUMAN
CD44_HUMAN
CD59_HUMAN
CD5L_HUMAN
CD99_HUMAN
CDC5L_HUMAN
CDCP1_HUMAN
CDHR2_HUMAN
CDHR3_HUMAN
CDHR5_HUMAN
CDK10_HUMAN
CDKL2_HUMAN
CDKL3_HUMAN
CDON_HUMAN
CDR2_HUMAN
CDT1_HUMAN
CE025_HUMAN
CE052_HUMAN
CE290_HUMAN
CE350_HUMAN
CEAM1_HUMAN
CEAM3_HUMAN
CECR1_HUMAN
CECR2_HUMAN
CEL2A_HUMAN
CEL2B_HUMAN
CEL3A_HUMAN
CEL3B_HUMAN
CELF4_HUMAN
CENPE_HUMAN
CENPF_HUMAN
CENPH_HUMAN
CENPO_HUMAN
CEP63_HUMAN
CEP70_HUMAN
CERU_HUMAN
CETP_HUMAN
CF035_HUMAN
CF141_HUMAN
CF155_HUMAN
CF174_HUMAN
CFAB_HUMAN
CFAD_HUMAN
CFAH_HUMAN
CFAI_HUMAN
CG062_HUMAN
CG063_HUMAN
CG071_HUMAN
CGNL1_HUMAN
CGT_HUMAN
CH031_HUMAN
CH034_HUMAN
CH3L1_HUMAN
CHADL_HUMAN
CHAD_HUMAN
CHIT1_HUMAN
CHL1_HUMAN
CHLE_HUMAN
CHM4A_HUMAN
CHPF2_HUMAN
CHST4_HUMAN
CI005_HUMAN
CI085_HUMAN
CI093_HUMAN
CI169_HUMAN
CILP1_HUMAN
CILP2_HUMAN
CING_HUMAN
CJ018_HUMAN
CJ032_HUMAN
CJ120_HUMAN
CJ131_HUMAN
CK081_HUMAN
CK5P2_HUMAN
CK5P3_HUMAN
CKAP2_HUMAN
CKAP5_HUMAN
CL053_HUMAN
CL063_HUMAN
CL067_HUMAN
CL070_HUMAN
CLC3A_HUMAN
CLH1_HUMAN
CLH2_HUMAN
CLIC1_HUMAN
CLIC6_HUMAN
CLIP1_HUMAN
CLM8_HUMAN
CLM9_HUMAN
CLOCK_HUMAN
CLPB_HUMAN
CLUS_HUMAN
CMC2_HUMAN
CMGA_HUMAN
CMTA2_HUMAN
CN050_HUMAN
CN053_HUMAN
CN073_HUMAN
CN102_HUMAN
CN145_HUMAN
CN162_HUMAN
CNDP1_HUMAN
CNDP2_HUMAN
CNGB1_HUMAN
CNNM2_HUMAN
CNNM4_HUMAN
CNO_HUMAN
CNPY3_HUMAN
CNR2_HUMAN
CNTFR_HUMAN
CNTN1_HUMAN
CNTN3_HUMAN
CNTN4_HUMAN
CNTN5_HUMAN
CNTN6_HUMAN
CNTP4_HUMAN
CO041_HUMAN
CO1A1_HUMAN
CO1A2_HUMAN
CO2A1_HUMAN
CO2_HUMAN
CO3A1_HUMAN
CO4A_HUMAN
CO4B_HUMAN
CO5A1_HUMAN
CO5_HUMAN
CO6A1_HUMAN
CO6A2_HUMAN
CO6A3_HUMAN
CO6A5_HUMAN
CO6A6_HUMAN
CO6_HUMAN
CO7_HUMAN
CO8A_HUMAN
CO8B_HUMAN
CO8G_HUMAN
CO9_HUMAN
COBA2_HUMAN
COEA1_HUMAN
COF1_HUMAN
COF2_HUMAN
COG1_HUMAN
COG4_HUMAN
COG6_HUMAN
COIA1_HUMAN
COL10_HUMAN
COL11_HUMAN
COL12_HUMAN
COMD4_HUMAN
COMP_HUMAN
COQ6_HUMAN
COR1A_HUMAN
CORA1_HUMAN
COSA1_HUMAN
CP058_HUMAN
CP068_HUMAN
CP071_HUMAN
CP088_HUMAN
CP110_HUMAN
CP135_HUMAN
CP1A2_HUMAN
CP4F2_HUMAN
CP4F3_HUMAN
CPLX4_HUMAN
CPMD8_HUMAN
CPN2_HUMAN
CPNE4_HUMAN
CPNS1_HUMAN
CPT1B_HUMAN
CQ054_HUMAN
CQ066_HUMAN
CR1L_HUMAN
CR1_HUMAN
CR2_HUMAN
CR3L1_HUMAN
CRAC1_HUMAN
CRCM_HUMAN
CRDL2_HUMAN
CREG1_HUMAN
CREL1_HUMAN
CRHBP_HUMAN
CRIS2_HUMAN
CRIS3_HUMAN
CRNL1_HUMAN
CROCC_HUMAN
CRP_HUMAN
CRX_HUMAN
CRY1_HUMAN
CSF1R_HUMAN
CSF1_HUMAN
CSF3R_HUMAN
CSKI1_HUMAN
CSMD3_HUMAN
CSN1_HUMAN
CSPG2_HUMAN
CSPG4_HUMAN
CSPP1_HUMAN
CSTF1_HUMAN
CSTN1_HUMAN
CT072_HUMAN
CT134_HUMAN
CT160_HUMAN
CTBP1_HUMAN
CTBP2_HUMAN
CTCFL_HUMAN
CTGF_HUMAN
CTHR1_HUMAN
CTL1_HUMAN
CTL2_HUMAN
CTL3_HUMAN
CTND1_HUMAN
CTNL1_HUMAN
CTSR1_HUMAN
CTSR2_HUMAN
CTSRB_HUMAN
CTTB2_HUMAN
CU104_HUMAN
CUL1_HUMAN
CUL4B_HUMAN
CUL5_HUMAN
CV030_HUMAN
CV031_HUMAN
CWC22_HUMAN
CX025_HUMAN
CXA9_HUMAN
CXCL2_HUMAN
CXCL3_HUMAN
CXCL7_HUMAN
CYBP_HUMAN
CYC_HUMAN
CYFP1_HUMAN
CYGB_HUMAN
CYLC2_HUMAN
CYTC_HUMAN
CYTM_HUMAN
DAAM2_HUMAN
DACT1_HUMAN
DAF_HUMAN
DAG1_HUMAN
DAZL_HUMAN
DC4L1_HUMAN
DCAF4_HUMAN
DCBD1_HUMAN
DCDCX_HUMAN
DCD_HUMAN
DCK_HUMAN
DCNL5_HUMAN
DCTN2_HUMAN
DCUP_HUMAN
DDAH1_HUMAN
DDB1_HUMAN
DDC_HUMAN
DDR2_HUMAN
DDRGK_HUMAN
DDT4L_HUMAN
DDTL_HUMAN
DDX10_HUMAN
DDX1_HUMAN
DDX21_HUMAN
DDX24_HUMAN
DDX27_HUMAN
DDX31_HUMAN
DDX41_HUMAN
DDX53_HUMAN
DEF1_HUMAN
DEF3_HUMAN
DEN5A_HUMAN
DEND3_HUMAN
DEOC_HUMAN
DEPD5_HUMAN
DERPC_HUMAN
DESM_HUMAN
DESP_HUMAN
DFFA_HUMAN
DFFB_HUMAN
DGLB_HUMAN
DHB1_HUMAN
DHB4_HUMAN
DHTK1_HUMAN
DHX33_HUMAN
DHX58_HUMAN
DI3L1_HUMAN
DIAC_HUMAN
DIDO1_HUMAN
DJB11_HUMAN
DJC14_HUMAN
DKC1_HUMAN
DKK3_HUMAN
DLDH_HUMAN
DLG5_HUMAN
DLGP5_HUMAN
DMAP1_HUMAN
DMBX1_HUMAN
DMKN_HUMAN
DMP4_HUMAN
DMXL2_HUMAN
DNER_HUMAN
DNJB8_HUMAN
DNLI4_HUMAN
DNM3A_HUMAN
DNSL3_HUMAN
DOC10_HUMAN
DOCK2_HUMAN
DOCK7_HUMAN
DOM3Z_HUMAN
DOP1_HUMAN
DOP2_HUMAN
DOPD_HUMAN
DOPO_HUMAN
DP13A_HUMAN
DPEP2_HUMAN
DPEP3_HUMAN
DPH2_HUMAN
DPP10_HUMAN
DPP2_HUMAN
DPP4_HUMAN
DPYL1_HUMAN
DRD4_HUMAN
DSC1_HUMAN
DSC2_HUMAN
DSC3_HUMAN
DSG2_HUMAN
DSPP_HUMAN
DTWD1_HUMAN
DUOX1_HUMAN
DUS10_HUMAN
DUS26_HUMAN
DYH10_HUMAN
DYH12_HUMAN
DYH14_HUMAN
DYH17_HUMAN
DYH2_HUMAN
DYH3_HUMAN
DYH5_HUMAN
DYH6_HUMAN
DYH7_HUMAN
DYH8_HUMAN
DYH9_HUMAN
DYHC1_HUMAN
DYRK3_HUMAN
DYR_HUMAN
E2AK4_HUMAN
E41L1_HUMAN
E41L2_HUMAN
E41L3_HUMAN
EAA5_HUMAN
ECM1_HUMAN
ECM2_HUMAN
ECT2_HUMAN
EDAD_HUMAN
EEA1_HUMAN
EFCB7_HUMAN
EFHA1_HUMAN
EFHC1_HUMAN
EFNA1_HUMAN
EFNA3_HUMAN
EFR1_HUMAN
EFTU_HUMAN
EGFR_HUMAN
EGLN_HUMAN
EHMT1_HUMAN
EIF3B_HUMAN
EIF3D_HUMAN
EIF3G_HUMAN
EIF3M_HUMAN
ELL_HUMAN
ELMO1_HUMAN
ELTD1_HUMAN
EMAL4_HUMAN
EMAL5_HUMAN
EME1_HUMAN
EMIL2_HUMAN
EMSY_HUMAN
ENDD1_HUMAN
ENH2_HUMAN
ENOA_HUMAN
ENOB_HUMAN
ENOG_HUMAN
ENPLL_HUMAN
ENPL_HUMAN
ENPP1_HUMAN
ENPP2_HUMAN
EP3A_HUMAN
EPCR_HUMAN
EPHA1_HUMAN
EPHA4_HUMAN
EPHA6_HUMAN
EPHB4_HUMAN
ERAP1_HUMAN
ERAP2_HUMAN
ERBB2_HUMAN
ERBB4_HUMAN
ERC2_HUMAN
ERCC8_HUMAN
ERP44_HUMAN
ERR3_HUMAN
ES1_HUMAN
ESCO1_HUMAN
ESCO2_HUMAN
ESIP1_HUMAN
ESPL1_HUMAN
EST1_HUMAN
ESTD_HUMAN
ETS1_HUMAN
ETV1_HUMAN
EVC_HUMAN
EVI5_HUMAN
EVPL_HUMAN
EXD1_HUMAN
EXOC6_HUMAN
EXOG_HUMAN
EXOS2_HUMAN
EXT1_HUMAN
EXT2_HUMAN
EXTL2_HUMAN
EZRI_HUMAN
F100B_HUMAN
F120A_HUMAN
F120B_HUMAN
F125A_HUMAN
F136A_HUMAN
F13A_HUMAN
F13B_HUMAN
F149A_HUMAN
F161B_HUMAN
F16P1_HUMAN
F179B_HUMAN
F188B_HUMAN
F193A_HUMAN
F194A_HUMAN
F198A_HUMAN
F27E1_HUMAN
F27E2_HUMAN
F27E3_HUMAN
F91A1_HUMAN
FA10_HUMAN
FA11_HUMAN
FA12_HUMAN
FA20A_HUMAN
FA2H_HUMAN
FA40B_HUMAN
FA50B_HUMAN
FA59A_HUMAN
FA5_HUMAN
FA65B_HUMAN
FA7_HUMAN
FA8A1_HUMAN
FA8_HUMAN
FA98C_HUMAN
FA9_HUMAN
FAAA_HUMAN
FABP4_HUMAN
FABPH_HUMAN
FABPL_HUMAN
FAIM3_HUMAN
FAM3C_HUMAN
FAM9B_HUMAN
FANCA_HUMAN
FANCI_HUMAN
FANCM_HUMAN
FAN_HUMAN
FARP1_HUMAN
FAS_HUMAN
FAT1_HUMAN
FAT2_HUMAN
FBLN1_HUMAN
FBLN2_HUMAN
FBLN3_HUMAN
FBLN7_HUMAN
FBN1_HUMAN
FBX10_HUMAN
FBX32_HUMAN
FBX43_HUMAN
FCAMR_HUMAN
FCER2_HUMAN
FCG2A_HUMAN
FCG2B_HUMAN
FCG2C_HUMAN
FCG3A_HUMAN
FCG3B_HUMAN
FCGBP_HUMAN
FCN1_HUMAN
FCN2_HUMAN
FCN3_HUMAN
FCRL5_HUMAN
FCSD2_HUMAN
FEM1C_HUMAN
FEN1_HUMAN
FERM2_HUMAN
FER_HUMAN
FETUA_HUMAN
FETUB_HUMAN
FGD1_HUMAN
FGD2_HUMAN
FGD3_HUMAN
FGD4_HUMAN
FGD6_HUMAN
FGF9_HUMAN
FGFR1_HUMAN
FGFR2_HUMAN
FGFR4_HUMAN
FGL2_HUMAN
FHAD1_HUMAN
FHOD1_HUMAN
FHR1_HUMAN
FHR2_HUMAN
FHR3_HUMAN
FIL1L_HUMAN
FILA_HUMAN
FINC_HUMAN
FKB1A_HUMAN
FKBP9_HUMAN
FLNA_HUMAN
FLNB_HUMAN
FLNC_HUMAN
FMN1_HUMAN
FMNL2_HUMAN
FMO3_HUMAN
FMO4_HUMAN
FMO5_HUMAN
FMOD_HUMAN
FNIP2_HUMAN
FOLR2_HUMAN
FOXD3_HUMAN
FOXJ1_HUMAN
FPPS_HUMAN
FR1L4_HUMAN
FR1L5_HUMAN
FR1L6_HUMAN
FRAS1_HUMAN
FREM3_HUMAN
FRIL_HUMAN
FRMD1_HUMAN
FRMD5_HUMAN
FRMD7_HUMAN
FRPD1_HUMAN
FRPD2_HUMAN
FRPD3_HUMAN
FRYL_HUMAN
FRY_HUMAN
FSD2_HUMAN
FSTL1_HUMAN
FSTL3_HUMAN
FSTL4_HUMAN
FSTL5_HUMAN
FTHFD_HUMAN
FTO_HUMAN
FTSJ2_HUMAN
FUBP1_HUMAN
FUBP2_HUMAN
FUCO2_HUMAN
FUCO_HUMAN
FUMH_HUMAN
FXL22_HUMAN
FZD9_HUMAN
G3P_HUMAN
G45IP_HUMAN
G6PE_HUMAN
G6PI_HUMAN
GABP2_HUMAN
GAK18_HUMAN
GAK8_HUMAN
GAK_HUMAN
GALT2_HUMAN
GALT6_HUMAN
GALT7_HUMAN
GANAB_HUMAN
GAPR1_HUMAN
GAS6_HUMAN
GASP2_HUMAN
GASR_HUMAN
GBRA5_HUMAN
GCC1_HUMAN
GCNT4_HUMAN
GCP2_HUMAN
GCP4_HUMAN
GCST_HUMAN
GDF8_HUMAN
GDIA_HUMAN
GDIB_HUMAN
GDIR2_HUMAN
GDN_HUMAN
GDPD4_HUMAN
GELS_HUMAN
GEMI2_HUMAN
GEMI7_HUMAN
GEPH_HUMAN
GFAP_HUMAN
GG2L1_HUMAN
GGH_HUMAN
GGT1_HUMAN
GGT3_HUMAN
GGT5_HUMAN
GGT6_HUMAN
GHR_HUMAN
GIMA8_HUMAN
GIPC3_HUMAN
GKN1_HUMAN
GLCNE_HUMAN
GLGB_HUMAN
GLI2_HUMAN
GLIS1_HUMAN
GLPK3_HUMAN
GLPK_HUMAN
GLU2B_HUMAN
GLYR1_HUMAN
GML_HUMAN
GMPR2_HUMAN
GNAT2_HUMAN
GNL3L_HUMAN
GNPTG_HUMAN
GOGA5_HUMAN
GOGB1_HUMAN
GOLM1_HUMAN
GON4L_HUMAN
GP116_HUMAN
GP126_HUMAN
GP158_HUMAN
GP160_HUMAN
GP1BA_HUMAN
GPAT2_HUMAN
GPAT3_HUMAN
GPAT4_HUMAN
GPC3_HUMAN
GPDA_HUMAN
GPNMB_HUMAN
GPR22_HUMAN
GPR64_HUMAN
GPR98_HUMAN
GPSM1_HUMAN
GPTC4_HUMAN
GPVI_HUMAN
GPV_HUMAN
GPX3_HUMAN
GPX5_HUMAN
GPX6_HUMAN
GRAH_HUMAN
GRB1L_HUMAN
GRDN_HUMAN
GRIA1_HUMAN
GRK4_HUMAN
GRM1_HUMAN
GRM2_HUMAN
GRM4_HUMAN
GRM6_HUMAN
GRM7_HUMAN
GRM8_HUMAN
GROA_HUMAN
GRP1_HUMAN
GRP78_HUMAN
GRPE2_HUMAN
GRSF1_HUMAN
GRTP1_HUMAN
GSE1_HUMAN
GSHB_HUMAN
GSHR_HUMAN
GSTA1_HUMAN
GSTA2_HUMAN
GSTO1_HUMAN
GSTP1_HUMAN
GTF2I_HUMAN
GTR2_HUMAN
GTSE1_HUMAN
GUC2A_HUMAN
GXLT1_HUMAN
H10_HUMAN
H90B2_HUMAN
H90B3_HUMAN
H90B4_HUMAN
HABP2_HUMAN
HASP_HUMAN
HAUS3_HUMAN
HAUS5_HUMAN
HBAZ_HUMAN
HBA_HUMAN
HBB_HUMAN
HBD_HUMAN
HBE_HUMAN
HBG1_HUMAN
HBG2_HUMAN
HCN1_HUMAN
HDA11_HUMAN
HDMCP_HUMAN
HECD1_HUMAN
HEG1_HUMAN
HELC1_HUMAN
HELZ_HUMAN
HEMO_HUMAN
HEP2_HUMAN
HEPH_HUMAN
HEPS_HUMAN
HERC1_HUMAN
HERC2_HUMAN
HERC6_HUMAN
HES3_HUMAN
HEXA_HUMAN
HEXB_HUMAN
HGFA_HUMAN
HGFL_HUMAN
HIF1N_HUMAN
HIF3A_HUMAN
HIPK1_HUMAN
HIPK2_HUMAN
HIPK4_HUMAN
HLAE_HUMAN
HLAF_HUMAN
HLAG_HUMAN
HLAH_HUMAN
HMCN1_HUMAN
HMGN5_HUMAN
HMMR_HUMAN
HNRH2_HUMAN
HNRLL_HUMAN
HNRPF_HUMAN
HNRPK_HUMAN
HOME3_HUMAN
HORN_HUMAN
HP1B3_HUMAN
HPHL1_HUMAN
HPRT_HUMAN
HPS3_HUMAN
HPS5_HUMAN
HPSE2_HUMAN
HPSE_HUMAN
HPTR_HUMAN
HRC23_HUMAN
HRG_HUMAN
HS12A_HUMAN
HS71L_HUMAN
HS902_HUMAN
HS90A_HUMAN
HS90B_HUMAN
HSF2B_HUMAN
HSF5_HUMAN
HSP71_HUMAN
HSP72_HUMAN
HSP76_HUMAN
HSP77_HUMAN
HSP7C_HUMAN
HSPB6_HUMAN
HTR7A_HUMAN
HUWE1_HUMAN
HV101_HUMAN
HV102_HUMAN
HV103_HUMAN
HV104_HUMAN
HV105_HUMAN
HV106_HUMAN
HV107_HUMAN
HV201_HUMAN
HV206_HUMAN
HV207_HUMAN
HV208_HUMAN
HV209_HUMAN
HV301_HUMAN
HV302_HUMAN
HV303_HUMAN
HV304_HUMAN
HV305_HUMAN
HV306_HUMAN
HV307_HUMAN
HV308_HUMAN
HV309_HUMAN
HV310_HUMAN
HV311_HUMAN
HV312_HUMAN
HV313_HUMAN
HV314_HUMAN
HV315_HUMAN
HV316_HUMAN
HV317_HUMAN
HV318_HUMAN
HV319_HUMAN
HV320_HUMAN
HV321_HUMAN
HV322_HUMAN
HXA3_HUMAN
HXB3_HUMAN
HXC10_HUMAN
HXD3_HUMAN
HYAL3_HUMAN
HYDIN_HUMAN
HYI_HUMAN
HYOU1_HUMAN
I13R2_HUMAN
I23O1_HUMAN
I23O2_HUMAN
IBP1_HUMAN
IBP2_HUMAN
IBP3_HUMAN
IBP4_HUMAN
IBP5_HUMAN
IBP6_HUMAN
IBP7_HUMAN
IC1_HUMAN
ICAM1_HUMAN
ICAM2_HUMAN
ICAM3_HUMAN
ICAM5_HUMAN
ICOSL_HUMAN
IDH3G_HUMAN
IDS_HUMAN
IF2B2_HUMAN
IF2M_HUMAN
IF4G1_HUMAN
IF4G2_HUMAN
IFI44_HUMAN
IFIX_HUMAN
IFT74_HUMAN
IFT80_HUMAN
IFT88_HUMAN
IF_HUMAN
IGDC4_HUMAN
IGF1A_HUMAN
IGF1B_HUMAN
IGF1R_HUMAN
IGF2_HUMAN
IGFN1_HUMAN
IGHD_HUMAN
IGHE_HUMAN
IGHG3_HUMAN
IGHG4_HUMAN
IGJ_HUMAN
IGKC_HUMAN
IGLL1_HUMAN
IGS22_HUMAN
IGSF6_HUMAN
IL1AP_HUMAN
IL1R2_HUMAN
IL20_HUMAN
IL21R_HUMAN
IL28A_HUMAN
IL28B_HUMAN
IL29_HUMAN
IL6RA_HUMAN
IL6RB_HUMAN
ILEU_HUMAN
ILK_HUMAN
IMPA2_HUMAN
INADL_HUMAN
INAR2_HUMAN
ING1_HUMAN
INHBC_HUMAN
INT10_HUMAN
INT1_HUMAN
IPP_HUMAN
IPSP_HUMAN
IQCC_HUMAN
IQGA2_HUMAN
IQGA3_HUMAN
IRAK4_HUMAN
IRF7_HUMAN
IRPL1_HUMAN
IRS4_HUMAN
ISK1_HUMAN
ISK5_HUMAN
ISLR_HUMAN
ISY1_HUMAN
ITA2B_HUMAN
ITA2_HUMAN
ITA9_HUMAN
ITAL_HUMAN
ITAM_HUMAN
ITB1_HUMAN
ITB3_HUMAN
ITB6_HUMAN
ITIH1_HUMAN
ITIH2_HUMAN
ITIH3_HUMAN
ITIH4_HUMAN
ITIH5_HUMAN
ITM2A_HUMAN
ITM2B_HUMAN
ITPR1_HUMAN
ITPR2_HUMAN
ITPR3_HUMAN
ITSN1_HUMAN
JADE3_HUMAN
JAK2_HUMAN
JHD2C_HUMAN
JKIP3_HUMAN
JPH3_HUMAN
K0232_HUMAN
K0317_HUMAN
K0802_HUMAN
K0819_HUMAN
K0825_HUMAN
K1024_HUMAN
K1267_HUMAN
K1310_HUMAN
K1383_HUMAN
K1462_HUMAN
K1529_HUMAN
K1671_HUMAN
K1688_HUMAN
K1731_HUMAN
K1841_HUMAN
K1984_HUMAN
K1C10_HUMAN
K1C12_HUMAN
K1C13_HUMAN
K1C14_HUMAN
K1C15_HUMAN
K1C16_HUMAN
K1C17_HUMAN
K1C18_HUMAN
K1C19_HUMAN
K1C20_HUMAN
K1C24_HUMAN
K1C25_HUMAN
K1C26_HUMAN
K1C27_HUMAN
K1C28_HUMAN
K1C9_HUMAN
K1H1_HUMAN
K1H2_HUMAN
K2012_HUMAN
K2013_HUMAN
K22E_HUMAN
K22O_HUMAN
K2C1B_HUMAN
K2C1_HUMAN
K2C3_HUMAN
K2C4_HUMAN
K2C5_HUMAN
K2C6A_HUMAN
K2C6B_HUMAN
K2C6C_HUMAN
K2C71_HUMAN
K2C72_HUMAN
K2C73_HUMAN
K2C74_HUMAN
K2C75_HUMAN
K2C78_HUMAN
K2C79_HUMAN
K2C7_HUMAN
K2C80_HUMAN
K2C8_HUMAN
K319L_HUMAN
K895L_HUMAN
KAIN_HUMAN
KANK2_HUMAN
KANK4_HUMAN
KBTB7_HUMAN
KCA10_HUMAN
KCAB1_HUMAN
KCD12_HUMAN
KCD16_HUMAN
KCIP1_HUMAN
KCNB1_HUMAN
KCNB2_HUMAN
KCNE4_HUMAN
KCNH1_HUMAN
KCNH5_HUMAN
KCNKA_HUMAN
KCNKD_HUMAN
KCNKI_HUMAN
KCNQ1_HUMAN
KCNQ2_HUMAN
KCNQ3_HUMAN
KCNQ4_HUMAN
KCNQ5_HUMAN
KCNV2_HUMAN
KCRB_HUMAN
KCRM_HUMAN
KDM1B_HUMAN
KERA_HUMAN
KGP2_HUMAN
KI13A_HUMAN
KI13B_HUMAN
KI16B_HUMAN
KI21A_HUMAN
KI21B_HUMAN
KI26B_HUMAN
KIF14_HUMAN
KIF15_HUMAN
KIF17_HUMAN
KIF19_HUMAN
KIF5A_HUMAN
KIRR2_HUMAN
KIRR3_HUMAN
KIT_HUMAN
KLH21_HUMAN
KLH34_HUMAN
KLHL1_HUMAN
KLHL2_HUMAN
KLHL3_HUMAN
KLK13_HUMAN
KLKB1_HUMAN
KLOT_HUMAN
KNG1_HUMAN
KPCD1_HUMAN
KPCD3_HUMAN
KPCD_HUMAN
KPCE_HUMAN
KPRB_HUMAN
KPYM_HUMAN
KPYR_HUMAN
KR109_HUMAN
KRBA1_HUMAN
KREM2_HUMAN
KRI1_HUMAN
KRT35_HUMAN
KRT36_HUMAN
KRT37_HUMAN
KRT38_HUMAN
KRT81_HUMAN
KRT83_HUMAN
KRT84_HUMAN
KRT85_HUMAN
KRT86_HUMAN
KS6A4_HUMAN
KSR2_HUMAN
KT33B_HUMAN
KT81L_HUMAN
KTI12_HUMAN
KTNB1_HUMAN
KV101_HUMAN
KV102_HUMAN
KV103_HUMAN
KV104_HUMAN
KV105_HUMAN
KV106_HUMAN
KV107_HUMAN
KV108_HUMAN
KV109_HUMAN
KV110_HUMAN
KV111_HUMAN
KV112_HUMAN
KV113_HUMAN
KV115_HUMAN
KV116_HUMAN
KV117_HUMAN
KV118_HUMAN
KV119_HUMAN
KV120_HUMAN
KV121_HUMAN
KV122_HUMAN
KV123_HUMAN
KV124_HUMAN
KV125_HUMAN
KV201_HUMAN
KV202_HUMAN
KV203_HUMAN
KV204_HUMAN
KV205_HUMAN
KV206_HUMAN
KV301_HUMAN
KV302_HUMAN
KV303_HUMAN
KV304_HUMAN
KV305_HUMAN
KV306_HUMAN
KV307_HUMAN
KV308_HUMAN
KV309_HUMAN
KV310_HUMAN
KV311_HUMAN
KV312_HUMAN
KV313_HUMAN
KV401_HUMAN
KV402_HUMAN
KV403_HUMAN
KV404_HUMAN
KV405_HUMAN
L1CAM_HUMAN
L37A2_HUMAN
L37A3_HUMAN
LAC6_HUMAN
LAC7_HUMAN
LAC_HUMAN
LAMA1_HUMAN
LAMA2_HUMAN
LAMA4_HUMAN
LAMA5_HUMAN
LAMB1_HUMAN
LAMB2_HUMAN
LAMC1_HUMAN
LAMP1_HUMAN
LAMP2_HUMAN
LAP2A_HUMAN
LARP7_HUMAN
LAS1L_HUMAN
LBP_HUMAN
LCAT_HUMAN
LDH6A_HUMAN
LDH6B_HUMAN
LDHA_HUMAN
LDHB_HUMAN
LDHC_HUMAN
LDLR_HUMAN
LEAP2_HUMAN
LEG1_HUMAN
LEG8_HUMAN
LEPR_HUMAN
LEP_HUMAN
LETM1_HUMAN
LFA3_HUMAN
LG3BP_HUMAN
LGI2_HUMAN
LGMN_HUMAN
LIFR_HUMAN
LIGO3_HUMAN
LIMS1_HUMAN
LIPA3_HUMAN
LIPA4_HUMAN
LIPL_HUMAN
LIPP_HUMAN
LIPS_HUMAN
LIPT_HUMAN
LIRA1_HUMAN
LIRA2_HUMAN
LIRA3_HUMAN
LIRA4_HUMAN
LIRA6_HUMAN
LIRB1_HUMAN
LIRB2_HUMAN
LIRB3_HUMAN
LIRB5_HUMAN
LIS1_HUMAN
LKHA4_HUMAN
LMAN1_HUMAN
LMAN2_HUMAN
LMBL3_HUMAN
LMNB1_HUMAN
LMOD1_HUMAN
LMTK2_HUMAN
LONF2_HUMAN
LONF3_HUMAN
LONM_HUMAN
LOXL3_HUMAN
LOXL4_HUMAN
LPAL2_HUMAN
LPIN1_HUMAN
LPLC1_HUMAN
LPLC4_HUMAN
LPPL_HUMAN
LR10L_HUMAN
LR16B_HUMAN
LRC14_HUMAN
LRC39_HUMAN
LRC40_HUMAN
LRC41_HUMAN
LRC42_HUMAN
LRC48_HUMAN
LRC53_HUMAN
LRC57_HUMAN
LRC8B_HUMAN
LRC8D_HUMAN
LRCC1_HUMAN
LRCH1_HUMAN
LRCH2_HUMAN
LRIG1_HUMAN
LRIG3_HUMAN
LRMP_HUMAN
LRP1B_HUMAN
LRP1_HUMAN
LRR70_HUMAN
LRRC9_HUMAN
LRRK1_HUMAN
LRRT1_HUMAN
LSAMP_HUMAN
LTBP1_HUMAN
LTBP2_HUMAN
LTBP4_HUMAN
LTMD1_HUMAN
LUM_HUMAN
LUZP1_HUMAN
LUZP2_HUMAN
LV001_HUMAN
LV101_HUMAN
LV102_HUMAN
LV103_HUMAN
LV104_HUMAN
LV105_HUMAN
LV106_HUMAN
LV107_HUMAN
LV108_HUMAN
LV109_HUMAN
LV202_HUMAN
LV203_HUMAN
LV204_HUMAN
LV205_HUMAN
LV206_HUMAN
LV207_HUMAN
LV208_HUMAN
LV209_HUMAN
LV210_HUMAN
LV211_HUMAN
LV212_HUMAN
LV301_HUMAN
LV302_HUMAN
LV401_HUMAN
LV402_HUMAN
LV403_HUMAN
LV404_HUMAN
LV405_HUMAN
LV501_HUMAN
LV601_HUMAN
LV602_HUMAN
LV603_HUMAN
LV604_HUMAN
LV605_HUMAN
LV701_HUMAN
LY6D_HUMAN
LYAG_HUMAN
LYAM1_HUMAN
LYAM2_HUMAN
LYAM3_HUMAN
LYOX_HUMAN
LYPA2_HUMAN
LYPD4_HUMAN
LYRIC_HUMAN
LYSC_HUMAN
LYST_HUMAN
LYVE1_HUMAN
LZTL1_HUMAN
M3K12_HUMAN
M3K13_HUMAN
M3K9_HUMAN
M3KL4_HUMAN
MA1A1_HUMAN
MA1C1_HUMAN
MA2A1_HUMAN
MA2A2_HUMAN
MA2B2_HUMAN
MA7D2_HUMAN
MAAI_HUMAN
MACC1_HUMAN
MACF1_HUMAN
MACF4_HUMAN
MACOI_HUMAN
MAD1_HUMAN
MAFF_HUMAN
MAGB3_HUMAN
MAGB6_HUMAN
MAGD4_HUMAN
MAGI3_HUMAN
MAML2_HUMAN
MANBA_HUMAN
MANF_HUMAN
MANS1_HUMAN
MAOM_HUMAN
MAP6_HUMAN
MARCO_HUMAN
MARK4_HUMAN
MASP1_HUMAN
MASP2_HUMAN
MAST1_HUMAN
MBD6_HUMAN
MBL2_HUMAN
MBTD1_HUMAN
MCAR1_HUMAN
MCAR2_HUMAN
MCCA_HUMAN
MCE1_HUMAN
MCL1_HUMAN
MCM2_HUMAN
MCM3_HUMAN
MCM5_HUMAN
MCM9_HUMAN
MDGA2_HUMAN
MDHC_HUMAN
MDHM_HUMAN
MDR3_HUMAN
MED13_HUMAN
MED17_HUMAN
MED23_HUMAN
MED30_HUMAN
MEF2D_HUMAN
MEGF8_HUMAN
MEGF9_HUMAN
MERTK_HUMAN
MET_HUMAN
MF2L2_HUMAN
MFAP5_HUMAN
MFHA1_HUMAN
MFSD6_HUMAN
MGAT1_HUMAN
MGP_HUMAN
MGRN1_HUMAN
MGT4B_HUMAN
MICLK_HUMAN
MIF_HUMAN
MIME_HUMAN
MINA_HUMAN
MINP1_HUMAN
MKNK2_HUMAN
MKS3_HUMAN
MLKL_HUMAN
MMAA_HUMAN
MMP10_HUMAN
MMP19_HUMAN
MMP24_HUMAN
MMP2_HUMAN
MMP37_HUMAN
MMP7_HUMAN
MMP9_HUMAN
MMRN1_HUMAN
MMRN2_HUMAN
MOD5_HUMAN
MOES_HUMAN
MOGS_HUMAN
MOK_HUMAN
MOT4_HUMAN
MOV10_HUMAN
MP2K7_HUMAN
MPI_HUMAN
MPRI_HUMAN
MRC1L_HUMAN
MRC1_HUMAN
MRC2_HUMAN
MRP4_HUMAN
MSH2_HUMAN
MSH6_HUMAN
MSLN_HUMAN
MSMB_HUMAN
MSTP9_HUMAN
MTMR2_HUMAN
MTMR7_HUMAN
MTMR8_HUMAN
MTMRF_HUMAN
MTNA_HUMAN
MTPN_HUMAN
MTUS2_HUMAN
MUC16_HUMAN
MUC18_HUMAN
IGHM_HUMAN
MUS81_HUMAN
MUTYH_HUMAN
MVP_HUMAN
MX1_HUMAN
MY18A_HUMAN
MYBB_HUMAN
MYCB2_HUMAN
MYCN_HUMAN
MYEF2_HUMAN
MYEOV_HUMAN
MYG_HUMAN
MYH10_HUMAN
MYH11_HUMAN
MYH13_HUMAN
MYH14_HUMAN
MYH15_HUMAN
MYH1_HUMAN
MYH2_HUMAN
MYH3_HUMAN
MYH4_HUMAN
MYH6_HUMAN
MYH7B_HUMAN
MYH7_HUMAN
MYH8_HUMAN
MYH9_HUMAN
MYLK_HUMAN
MYO10_HUMAN
MYO15_HUMAN
MYO1B_HUMAN
MYO1E_HUMAN
MYO5B_HUMAN
MYO5C_HUMAN
MYO6_HUMAN
MYO7A_HUMAN
MYO7B_HUMAN
MYO9A_HUMAN
MYO9B_HUMAN
MYOC_HUMAN
MYOM3_HUMAN
MYOME_HUMAN
MYP2_HUMAN
MYPC1_HUMAN
MYPC2_HUMAN
N4BP1_HUMAN
NAA16_HUMAN
NAA30_HUMAN
NAA35_HUMAN
NAB1_HUMAN
NAB2_HUMAN
NADAP_HUMAN
NAGPA_HUMAN
NAL11_HUMAN
NALCN_HUMAN
NALDL_HUMAN
NALP4_HUMAN
NALP9_HUMAN
NAMPT_HUMAN
NAR3_HUMAN
NAR4_HUMAN
NAV2_HUMAN
NB5R3_HUMAN
NBEL2_HUMAN
NBPF6_HUMAN
NCAM1_HUMAN
NCAM2_HUMAN
NCAN_HUMAN
NCDN_HUMAN
NCKP5_HUMAN
NCKPL_HUMAN
NDK8_HUMAN
NDKA_HUMAN
NDKB_HUMAN
NDST1_HUMAN
NEB1_HUMAN
NEBL_HUMAN
NEBU_HUMAN
NEGR1_HUMAN
NEK3_HUMAN
NEK4_HUMAN
NENF_HUMAN
NEO1_HUMAN
NETR_HUMAN
NEUL4_HUMAN
NEUL_HUMAN
NEUR3_HUMAN
NEXN_HUMAN
NFKB1_HUMAN
NGAL_HUMAN
NGF_HUMAN
NIBL1_HUMAN
NID1_HUMAN
NID2_HUMAN
NIF3L_HUMAN
NIPBL_HUMAN
NIPS1_HUMAN
NLRC3_HUMAN
NMT1_HUMAN
NNTM_HUMAN
NO66_HUMAN
NOD2_HUMAN
NOE1_HUMAN
NOE2_HUMAN
NOL12_HUMAN
NOL4_HUMAN
NOMO1_HUMAN
NOMO2_HUMAN
NOMO3_HUMAN
NOTC1_HUMAN
NOTC2_HUMAN
NOTC3_HUMAN
NOVA1_HUMAN
NOV_HUMAN
NP1L3_HUMAN
NPA1P_HUMAN
NPAT_HUMAN
NPC2_HUMAN
NPHP3_HUMAN
NPL4_HUMAN
NPTX2_HUMAN
NQO1_HUMAN
NRCAM_HUMAN
NRDC_HUMAN
NRG2_HUMAN
NRP1_HUMAN
NRP2_HUMAN
NRX2A_HUMAN
NRX3A_HUMAN
NSD1_HUMAN
NTCP7_HUMAN
NTRI_HUMAN
NTRK2_HUMAN
NTRK3_HUMAN
NU153_HUMAN
NU188_HUMAN
NU1M_HUMAN
NU205_HUMAN
NU214_HUMAN
NUCB1_HUMAN
NUCB2_HUMAN
NUDC1_HUMAN
NUDC2_HUMAN
NUDC3_HUMAN
NUDT3_HUMAN
NUMA1_HUMAN
NUMBL_HUMAN
NUP50_HUMAN
NUP53_HUMAN
NUP62_HUMAN
NUP98_HUMAN
NUPL2_HUMAN
NXF3_HUMAN
NXP20_HUMAN
NYNRI_HUMAN
O11G2_HUMAN
O2AP1_HUMAN
O6C65_HUMAN
O6C76_HUMAN
OAF_HUMAN
OAS1_HUMAN
OASL_HUMAN
OAZ1_HUMAN
OBSL1_HUMAN
OCTC_HUMAN
ODFP2_HUMAN
ODPB_HUMAN
OFD1_HUMAN
OIT3_HUMAN
OLFL3_HUMAN
OLM2B_HUMAN
OMA1_HUMAN
OMD_HUMAN
OPHN1_HUMAN
OPLA_HUMAN
OPSB_HUMAN
OPSD_HUMAN
OPTN_HUMAN
OR1K1_HUMAN
OR4DB_HUMAN
OR6C4_HUMAN
OR6J1_HUMAN
OSB10_HUMAN
OSCAR_HUMAN
OSMR_HUMAN
OSTP_HUMAN
OTOAN_HUMAN
OTOF_HUMAN
OTUD4_HUMAN
OTX1_HUMAN
OTX2_HUMAN
OVCH1_HUMAN
OVCH2_HUMAN
OVGP1_HUMAN
OVOS1_HUMAN
OVOS2_HUMAN
P12LL_HUMAN
P20D1_HUMAN
P20D2_HUMAN
P210L_HUMAN
P2R3B_HUMAN
P2RX6_HUMAN
P63_HUMAN
P85A_HUMAN
PACRL_HUMAN
PAFA_HUMAN
PAG15_HUMAN
PAI1_HUMAN
PAL4A_HUMAN
PAL4B_HUMAN
PALLD_HUMAN
PALM2_HUMAN
PAMR1_HUMAN
PAPOG_HUMAN
PAR14_HUMAN
PARK7_HUMAN
PARP1_HUMAN
PCDB2_HUMAN
PCDB4_HUMAN
PCDGJ_HUMAN
PCNA_HUMAN
PCOC1_HUMAN
PCP_HUMAN
PCSK1_HUMAN
PCSK6_HUMAN
[truncated: 935 more rows]

## Sheet: Supp Fig 1. PPI by STRING
Supplemental Figure 1. Protein-protein interactions
Interactive STRING figure is available at				http://bit.ly/2lJkCiY

## Sheet: Supp Fig 2. IMS-SRM QQ-plot
Supplemental Figure 2. QQ-plot of standardized log abundance values in IMS and SRM cohorts

## Sheet: Supp Fig 3. Workflow
Supplemental Figure 3. Serum proteomics workflow

## Sheet: Supp Fig 4. Forest plot AACT
Supplemental Figure 4. Annotated forest plot of meta-analysis of protein AACT
